# Supplementary material for: Synergistic effect of two antimicrobial peptides, BP203 and MAP-0403 J-2 with conventional antibiotics against colistin-resistant Escherichia coli and Klebsiella pneumoniae clinical isolates
Source: PLoS One. 2023 Nov 16;18(11):e0294287. doi: 10.1371/journal.pone.0294287 (PMC10653547; doi:10.1371/journal.pone.0294287)
Supplement: S1 File — (XLSX) [file pone.0294287.s001.xlsx]

## Sheet: COL
	MIC Colistin alone	MIC BP203 alone	MIC Colistin combination	MIC BP203 combination	FIC index	Interpretation			MIC Colistin alone	MIC MAP 0403 J-2 alone	MIC Colistin combination	MIC MAP 0403 J-2 combination	FIC index	Interpretation
EC-01	4	2	2	0.25	0.625	No interaction		EC-01	4	16	0.5	8	0.625	No interaction
EC-02	4	8	2	4	1	No interaction		EC-02	4	32	1	8	0.5	Synergy
EC-03	4	2	1	1	0.75	No interaction		EC-03	4	8	0.5	2	0.375	Synergy
EC-04	4	2	2	0.5	0.75	No interaction		EC-04	4	8	2	2	0.75	No interaction
EC-05	4	8	2	2	0.75	No interaction		EC-05	4	32	1	4	0.375	Synergy
EC-06	4	2	4	2	2	No interaction		EC-06	4	32	2	2	0.5625	No interaction
EC-07	8	8	4	1	0.625	No interaction		EC-07	8	32	2	8	0.5	Synergy
EC-08	8	16	8	16	2	No interaction		EC-08	8	32	2	8	0.5	Synergy
EC-09	16	2	8	0.25	0.625	No interaction		EC-09	16	8	4	0.5	0.3125	Synergy
EC-10	16	8	2	4	0.625	No interaction		EC-10	16	32	4	8	0.5	Synergy
KP-01	4	16	4	0.25	1.0156	No interaction		KP-01	4	1024	4	2	1.002	No interaction
KP-02	8	256	8	2	1.0078	No interaction		KP-02	8	128	8	0.5	1.0039	No interaction
KP-03	32	128	32	0.25	1.0019	No interaction		KP-03	32	1024	32	4	1.0039	No interaction
KP-04	16	512	16	2	1.0039	No interaction		KP-04	16	1024	16	2	1.002	No interaction
KP-05	16	32	16	2	1.0625	No interaction		KP-05	16	256	16	0.5	1.002	No interaction
KP-06	16	256	16	2	1.0078	No interaction		KP-06	16	1024	16	64	1.0625	No interaction
KP-07	64	128	0.5	256	2.0078	No interaction		KP-07	64	1024	128	1	2.002	No interaction
KP-08	128	256	128	0.5	1.0019	No interaction		KP-08	128	1024	128	2	1.002	No interaction
KP-09	32	512	16	2	0.5039	No interaction		KP-09	32	1024	32	4	1.0039	No interaction
KP-10	128	512	64	1	0.502	No interaction		KP-10	128	1024	64	512	1	No interaction

## Sheet: MEM
	MIC Meropenem alone	MIC BP203 alone	MIC Meropenem combination	MIC BP203 combination	FIC index	Interpretation			MIC Meropenem alone	MIC MAP-0403 J-2 alone	MIC Meropenem combination	MIC MAP-0403 J-2 combination	FIC index	Interpretation
EC-01								EC-01
EC-02								EC-02
EC-03								EC-03
EC-04								EC-04
EC-05								EC-05
EC-06								EC-06
EC-07								EC-07
EC-08								EC-08
EC-09								EC-09
EC-10								EC-10
KP-01	8	16	2	4	0.5	Synergy		KP-01	4	1024	2	256	0.75	No interaction
KP-02	16	256	4	32	0.375	Synergy		KP-02	8	128	8	128	2	No interaction
KP-03	64	128	16	32	0.5	Synergy		KP-03	32	1024	0.25	1024	1.0078	No interaction
KP-04	256	512	64	64	0.375	Synergy		KP-04	128	1024	128	512	1.5	No interaction
KP-05	64	32	16	16	0.75	No interaction		KP-05	32	256	32	64	1.25	No interaction
KP-06	16	256	4	8	0.2813	Synergy		KP-06	8	1024	4	512	1	No interaction
KP-07	128	128	32	32	0.5	Synergy		KP-07	64	1024	64	16	1.0156	No interaction
KP-08	64	256	8	64	0.375	Synergy		KP-08	64	1024	64	512	1.5	No interaction
KP-09	64	512	16	64	0.375	Synergy		KP-09	64	1024	32	512	1	No interaction
KP-10	16	512	4	4	0.2578	Synergy		KP-10	16	1024	8	128	0.625	No interaction

## Sheet: C
	MIC Chloramphenicol alone	MIC BP203 alone	MIC Chloramphenicol combination	MIC BP203 combination	FIC index	Interpretation			MIC Chloramphenicol alone	MIC MAP-0403 J-2 alone	MIC Chloramphenicol combination	MIC MAP-0403 J-2 combination	FIC index	Interpretation
EC-01	128	2	1	1	0.507813	No interaction		EC-01	128	16	64	4	0.75	No interaction
EC-02	64	8	32	4	1	No interaction		EC-02	64	32	32	8	0.75	No interaction
EC-03	64	2	32	1	1	No interaction		EC-03	64	8	16	2	0.5	Synergy
EC-04	32	2	1	1	0.53125	No interaction		EC-04	512	8	128	2	0.5	Synergy
EC-05	64	8	32	4	1	No interaction		EC-05	64	32	32	16	1	No interaction
EC-06	16	2	4	1	0.75	No interaction		EC-06	8	32	4	8	0.75	No interaction
EC-07	256	8	64	4	0.75	No interaction		EC-07	64	32	32	32	1.5	No interaction
EC-08	64	16	32	8	1	No interaction		EC-08	64	32	16	8	0.5	Synergy
EC-09	256	2	64	1	0.75	No interaction		EC-09	256	8	64	2	0.5	Synergy
EC-10	256	8	32	4	0.625	No interaction		EC-10	256	32	64	8	0.5	Synergy
KP-01	512	16	128	8	0.75	No interaction		KP-01	1024	1024	256	2	0.251	Synergy
KP-02	512	256	128	4	0.266	Synergy		KP-02	512	128	128	8	0.3125	Synergy
KP-03	8	128	2	16	0.375	Synergy		KP-03	8	1024	2	512	0.75	No interaction
KP-04	8	512	4	8	0.5156	No interaction		KP-04	8	1024	2	128	0.375	Synergy
KP-05	4	32	2	2	0.5625	No interaction		KP-05	1024	256	256	16	0.3125	Synergy
KP-06	512	256	128	32	0.375	Synergy		KP-06	32	1024	8	1	0.2505	Synergy
KP-07	512	128	128	1	0.256	Synergy		KP-07	8	1024	4	1	0.5005	No interaction
KP-08	4	256	1	32	0.375	Synergy		KP-08	8	1024	4	1	0.501	No interaction
KP-09	32	512	4	8	0.1406	Synergy		KP-09	32	1024	16	1	0.501	No interaction
KP-10	64	512	8	8	0.1406	Synergy		KP-10	64	1024	4	256	0.3125	Synergy

## Sheet: RIF
	MIC Rifampicin alone	MIC BP203 alone	MIC Rifampicin combination	MIC BP203 combination	FIC index	Interpretation			MIC Rifampicin alone	MIC MAP-0403 J-2 alone	MIC Rifampicin combination	MIC MAP-0403 J-2 combination	FIC index	Interpretation
EC-01	2	2	1	1	1	No interaction		EC-01	4	16	0.5	2	0.25	Synergy
EC-02	4	8	0.25	2	0.3125	Synergy		EC-02	8	32	2	4	0.375	Synergy
EC-03	4	2	1	2	1.25	No interaction		EC-03	8	8	0.25	4	0.53125	No interaction
EC-04	4	2	1	2	1.25	No interaction		EC-04	16	8	4	2	0.5	Synergy
EC-05	2	8	0.5	4	0.75	No interaction		EC-05	8	32	2	4	0.375	Synergy
EC-06	4	2	1	2	1.25	No interaction		EC-06	8	32	1	4	0.25	Synergy
EC-07	4	8	1	4	0.75	No interaction		EC-07	16	32	4	2	0.3125	Synergy
EC-08	2	16	0.5	8	0.75	No interaction		EC-08	8	32	0.25	8	0.28125	Synergy
EC-09	4	2	2	1	1	No interaction		EC-09	8	8	0.5	1	0.1875	Synergy
EC-10	2	8	0.5	2	0.5	Synergy		EC-10	8	32	0.5	4	0.1875	Synergy
KP-01	512	16	16	2	0.156	Synergy		KP-01	256	1024	16	8	0.0703	Synergy
KP-02	512	256	4	4	0.023	Synergy		KP-02	256	128	16	8	0.125	Synergy
KP-03	32	128	4	8	0.1875	Synergy		KP-03	32	1024	2	16	0.0781	Synergy
KP-04	128	512	4	16	0.0625	Synergy		KP-04	256	1024	32	32	0.1563	Synergy
KP-05	16	32	1	16	0.56	No interaction		KP-05	16	256	1	4	0.0781	Synergy
KP-06	512	256	8	16	0.078	Synergy		KP-06	256	1024	32	256	0.375	Synergy
KP-07	32	128	4	8	0.187	Synergy		KP-07	32	1024	2	64	0.125	Synergy
KP-08	16	256	4	16	0.3125	Synergy		KP-08	16	1024	2	16	0.1406	Synergy
KP-09	512	512	32	8	0.0775	Synergy		KP-09	256	1024	128	256	0.75	No interaction
KP-10	32	512	4	16	0.156	Synergy		KP-10	32	1024	2	32	0.0938	Synergy

## Sheet: CIP
	MIC Ciprofloxacin alone	MIC BP203 alone	MIC Ciprofloxacin combination	MIC BP203 combination	FIC index	Interpretation			MIC Cipofloxacin alone	MIC MAP-0403 J-2 alone	MIC Cipofloxacin combination	MIC MAP-0403 J-2 combination	FIC index	Interpretation
EC-01	32	2	0.5	2	1.01562	No interaction		EC-01	32	16	16	8	1	No interaction
EC-02	4	8	1	4	0.75	No interaction		EC-02	4	32	2	16	1	No interaction
EC-03	64	2	0.5	2	1.00781	No interaction		EC-03	64	8	32	2	0.75	No interaction
EC-04	128	2	0.5	2	1.00391	No interaction		EC-04	128	8	32	4	0.75	No interaction
EC-05	0.25	8	0.125	4	1	No interaction		EC-05	0.25	32	0.125	16	1	No interaction
EC-06	32	2	0.5	2	1.01562	No interaction		EC-06	32	32	16	16	1	No interaction
EC-07	2	8	2	1	1.125	No interaction		EC-07	4	32	2	16	1	No interaction
EC-08	0.25	16	0.125	8	1	No interaction		EC-08	0.25	32	0.0625	16	0.75	No interaction
EC-09	32	2	0.5	2	1.01562	No interaction		EC-09	32	8	16	4	1	No interaction
EC-10	64	8	0.5	4	0.507812	No interaction		EC-10	64	32	32	4	0.625	No interaction
KP-01	32	16	4	4	0.375	Synergy		KP-01	32	1024	32	0.5	1.0005	No interaction
KP-02	128	256	64	128	1	No interaction		KP-02	128	128	16	32	0.375	Synergy
KP-03	128	128	8	64	0.5625	No interaction		KP-03	256	1024	256	0.5	1.0005	No interaction
KP-04	256	512	128	2	0.5039	No interaction		KP-04	512	1024	256	2	0.501	No interaction
KP-05	128	32	4	32	1.0313	No interaction		KP-05	128	256	128	0.125	1.0005	No interaction
KP-06	512	256	256	1	0.5039	No interaction		KP-06	256	1024	16	512	0.5625	No interaction
KP-07	512	128	256	0.5	0.5031	Synergy		KP-07	512	1024	512	0.5	1.0005	No interaction
KP-08	256	256	128	1	0.5039	No interaction		KP-08	256	1024	256	0.5	1.0005	No interaction
KP-09	512	512	4	512	1.00781	No interaction		KP-09	1024	1024	512	512	1	No interaction
KP-10	128	512	128	4	1.0078	No interaction		KP-10	64	1024	64	0.5	1.0005	No interaction

## Sheet: CAZ
	MIC Ceftazedime alone	MIC BP203 alone	MIC Ceftazedime combination	MIC BP203 combination	FIC index	Interpretation			MIC Ceftazidime alone	MIC MAP-0403 J-2 alone	MIC Ceftazidime combination	MIC MAP-0403 J-2 combination	FIC index	Interpretation
EC-01	8	2	4	1	1	No interaction		EC-01	8	16	0.5	4	0.3125	Synergy
EC-02	16	8	4	4	0.75	No interaction		EC-02	16	32	4	8	0.5	Synergy
EC-03	32	2	8	1	0.75	No interaction		EC-03	16	8	1	2	0.3125	Synergy
EC-04	32	2	8	1	0.75	No interaction		EC-04	4	8	1	2	0.5	Synergy
EC-05	1	8	0.25	4	0.75	No interaction		EC-05	1	32	0.0625	8	0.3125	Synergy
EC-06	16	2	0.5	2	1.03125	No interaction		EC-06	16	32	4	32	1.25	No interaction
EC-07	16	8	8	1	0.625	No interaction		EC-07	16	32	2	16	0.625	No interaction
EC-08	0.5	16	0.25	8	1	No interaction		EC-08	1	32	0.25	4	0.375	Synergy
EC-09	16	2	8	1	1	No interaction		EC-09	32	8	4	1	0.25	Synergy
EC-10	8	8	4	4	1	No interaction		EC-10	16	32	2	8	0.375	Synergy
KP-01	128	16	8	8	0.56	No interaction		KP-01	128	1024	16	2	0.127	Synergy
KP-02	128	256	16	8	0.156	Synergy		KP-02	128	128	16	8	0.1875	Synergy
KP-03	512	128	128	64	0.75	No interaction		KP-03	1024	1024	512	128	0.625	No interaction
KP-04	512	512	512	4	1.007	No interaction		KP-04	1024	1024	512	256	0.75	No interaction
KP-05	512	32	4	16	0.5078	No interaction		KP-05	1024	256	512	32	0.625	No interaction
KP-06	256	256	16	4	0.0781	Synergy		KP-06	128	1024	32	128	0.375	Synergy
KP-07	1024	128	512	16	0.625	No interaction		KP-07	1024	1024	256	256	0.5	Synergy
KP-08	512	256	64	128	0.625	No interaction		KP-08	1024	1024	512	128	0.625	No interaction
KP-09	512	512	128	256	0.75	No interaction		KP-09	1024	1024	512	128	0.625	No interaction
KP-10	512	512	32	64	0.1875	Synergy		KP-10	128	1024	32	128	0.375	Synergy
