# Supplementary material for: Synergistic effect of two antimicrobial peptides, BP203 and MAP-0403 J-2 with conventional antibiotics against colistin-resistant Escherichia coli and Klebsiella pneumoniae clinical isolates
Source: PLoS One. 2023 Nov 16;18(11):e0294287. doi: 10.1371/journal.pone.0294287 (PMC10653547; doi:10.1371/journal.pone.0294287)
Supplement: S2 File — (XLSX) [file pone.0294287.s002.xlsx]

## Sheet: Hemolysis data
Peptide concentration	BP203				MAP-0403 J-2				Mellitin
	replicate 1	replicate 2	replicate 3	Mean	replicate 1	replicate 2	replicate 3	Mean	replicate 1	replicate 2	replicate 3	Mean
0	0.809353	0.7243	0.024084	0.519246	1.88849	0.0644	-0.14932	0.60119	0.167007	3.062	0.695061	1.30802
3.125	1.2702	1.1553	-0.09152	0.777993	1.3321	0.9847	0.452779	0.923193	0.3484	3.85	0.339692	1.5127
6.25	0.9274	1.097	0.447962	0.824121	2.6866	0.4639	0.12042	1.09031	4.9257	12.4322	5.23648	7.53146
12.5	0.6632	0.9668	0.58765	0.739217	1.3377	1.3484	0.236023	0.974041	35.6384	34.8337	37.7058	36.0593
25	1.2983	0.6615	0.289008	0.749603	1.8885	0.4011	0.626184	0.971928	80.5241	66.7846	86.1092	77.806
50	1.4332	1.0835	1.43541	1.31737	1.54	0.7288	-0.18786	0.693647	101.2	89.6296	106.073	98.9674
100	1.3883	0.9309	0.308275	0.875825	1.2253	0.1766	-0.11079	0.43037	99.9753	122.628	104.876	109.16
200	2.1527	1.4786	2.06159	1.89763	1.8997	0.3337	-0.24084	0.664187	99.4598	119.689	114.952	111.367

## Sheet: Cell viablitity data
Peptide concentration	BP203				MAP-0403 J-2				Mellitin
	replicate 1	replicate 2	replicate 3	Mean	replicate 1	replicate 2	replicate 3	Mean	replicate 1	replicate 2	replicate 3	Mean
0	100.322	98.0825	95.8186	98.0743	99.942	97.0947	95.8186	97.6184	91.5522	96.9785	102.238	96.9229
6.25	94.206	91.749	90.6949	92.2166	92.8613	88.8437	91.1661	90.957	75.4198	77.2225	85.2179	79.2868
12.5	86.7489	88.9018	89.8115	88.4874	86.7673	90.4125	90.2238	89.1345	56.0305	64.2069	66.54	62.2591
25	81.9206	87.3329	88.8693	86.0409	85.4904	90.0058	87.2203	87.5722	19.3893	27.6583	22.0259	23.0245
50	78.9163	83.7304	86.1013	82.916	84.3297	88.7856	89.8115	87.6423	0.916031	1.56886	1.76678	1.41722
100	68.294	69.9012	74.2638	70.8197	78.9901	84.0209	83.3333	82.1148	0.7	1	0.588928	0.762976
200	57.312	54.364	56.378	56.018	67.7887	75.7699	76.7373	73.432	1	0.116212	0.942285	0.686166
